# Supplementary material for: Anti-Hyperuricemic and Nephroprotective Effects of Hydrolysate Derived from Silkworm Pupae (Bombyx mori): In Vitro and In Vivo Study
Source: Nutrients. 2025 May 6;17(9):1596. doi: 10.3390/nu17091596 (PMC12073332; doi:10.3390/nu17091596)
Supplement: Supplementary file 1 [file nutrients-17-01596-s001.zip]

Archive with 1 entries (1 files):
- nutrients-3584079-supplementary.pdf
